# Supplementary material for: Sugarcane streak mosaic virus P1 protein inhibits unfolded protein response through direct suppression of bZIP60U splicing
Source: PLoS Pathog. 2023 Oct 26;19(10):e1011738. doi: 10.1371/journal.ppat.1011738 (PMC10697598; doi:10.1371/journal.ppat.1011738)
Supplement: S1 Table — (XLSX) [file ppat.1011738.s009.xlsx]

## Sheet: Sheet1
		Supplementary Table S1 List of the specific pairs of primers used in the study
Primer Name	Vectors Name	Gene Accession Number	Primer sequences (5’-3’)a	Purpose	Primer length (bp)	PCR products (bp)	Tm value (℃)
NbEF1α-F	NbEF1α	Niben101Scf08618g01001.1	GCTGAACGTGAGCGTGGTAT	Detection in RT-PCR	20	661	59
NbEF1α-R			GGGGGTGCATCTCAACAGATTTAAC		25		59
pSPT19-NbbZIP60-PstI-F	pSPT19-NbbZIP60	Niben101Scf24096g0018.1	AACTGCAGCCACAGGTCCCAAAATCGTAGC	In Vitro Transcription	30	900	67
pSPT19-NbbZIP60-EcoRI-R			GGAATTCCTCAAAGGAAGCAGGATCCACC		29		64
NbbZIP60-F	NbbZIP60-S	-	CTAAACTGTGATGATCCCGTCGAT	Detection in RT-PCR	24	264	58
NbbZIP60-S-R			AGCAGGGAACCCAACAGCAGACT		23		64
NbbZIP60-F	NbbZIP60-U	-	CTAAACTGTGATGATCCCGTCGAT	Detection in RT-PCR	24	271	58
NbbZIP60-U-R			GCAGGGATTCCAACAAGAGCACAG		24		61
pTSK-3FlagCla-F2	PVX-P1SCSMV	-	CCATCGATATGGACTACAAAGACGATGACGACAAAGA	PVX-P1SCSMV recombinant virus infectious clone construction	37	1087	64
SCSMP1-5Sal-R			GCGTCGACTCAATAAAATACTAAATCTTC		29		56
SCSMP1Sma-F2-M114	pGWB5-P1SCSMV	-	TCCCCCGGGATGGCTACTATCACTAAG	P1SCSMV expression vector construction	27	1101	63
SCSMP1Sac-R2-M114			TCCGAGCTCATAAAATACTAAATCTTC		27		54
FNLS1m-P1-F	pGWB5-P1-nlsI	-	GCCGCATTATTTCCACGAATCCCGTTG	P1SCSMV-nlsI expression vector construction	27	63	64
RNLS1m-P1-R			CGCTGCTTCATGATCCACGAAGCTTAC		27		63
FNLS1mⅢ-Ⅱ-P1-F	pGWB5-P1-nlsII	-	CGCAAATTATTTCCACGA	P1SCSMV-nlsII expression vector construction	18	36	50
RNLS1mⅢ-Ⅱ-P1-R			CTTTCGTTCATGATCCAC		18		49
FNLS1mⅢ-Ⅱ-P1B-F	pGWB5-P1-nls	-	CGCAAATTATTTCCACGAATCCCGTTG	P1SCSMV-nls expression vector construction	27	54	61
RNLS1mⅢ-Ⅱ-P1B-R			CTTTCGTTCATGATCCACGAAGCTTAC		27		60
TSK-SCSMVP1+NLSXbaIF	NLS-pGWB5-P1-nls	-	GCTCTAGAGGCGGAGGGCCAAAAAAGAAGAGAAAGGTCATG-	NLS-P1SCSMV-nls expression vector construction	64	1121	70
SCSMP1SacR2-M114			GCTACTATCACTAAGAAGCAAGT
TSK-SCSMVP1+NESXbaIF	NES-pGWB5-P1-nls	-	TCCGAGCTCATAAAATACTAAATCTTC	NES-P1SCSMV-nls expression vector construction	27		54
SCSMP1SacR2-M114			GCTCTAGAGGCGGAGGGGAACTTGCCCTTAAACTTGCCGGAC-		79	1136	70
pSUPER1300-GFP-P1-XbaIF	pSUPER1300-GFP-P1SCSMV	-	TTGACATTAATATGGCTACTATCACTAAGAAGCAAGT	P1SCSMV-GFP expression vector construction
pSUPER1300-GFP-P1-SpeIR			TCCGAGCTCATAAAATACTAAATCTTC		27		54
pYLTRV1-NbImportinα-F	TRV1-NbImportinα	Niben101Scf01126g01005.1	GAGAGGACAACATGGTTGAGATCCGAAAGAG	TRV-mediated silecning vectors constructions	31	500	63
pYLTRV1-NbImportinα--R		Niben101Scf04300g03002.1	CGACGCGTGCTTGAATTTTNTCNTTTGTACCATC		34		65
pYLTRV2-NbImportinα-EcoRI-F	TRV2-NbImportinα	Niben101Scf04432g03004.1	CGGAATTCCCANCAATGGTTGCNGGTGT		28		66
pYLTRV2-NbImportinα-MluI-R		Niben101Scf03164g00010.1	CGACGCGTGCTTGAATTTTNTCNTTTGTACCATC		34		65
pYLTRV1-NbImportinβ-F	TRV1-NbImportinβ	Niben101Scf04156g00011.1	ATAATATGGCAATGGAAGTCACCCA		25	450	58
pYLTRV1-NbImportinβ-R		Niben101Scf04083g04045.1	CATTCATACCCTGAACTACAGCTG		24		56
pYLTRV2-NbImportinβ-EcoRIF	TRV2-NbImportinβ	Niben101Scf03115g03011.1	CGGAATTCAGTTTCAGGAGCAAAATCTTCCTGG		33		64
pYLTRV2-NbImportinβ-MluIR		Niben101Scf02755g05005.1	CGACGCGTGTAGCTTGCNTGACATGAGCAG		30		68
pYLTRV1-NbbZIP60-F	TRV1-NbbZIP60	Niben101Scf24096g0018.1	ATAAGAATGCGGCCGCTCAGCAGTAGAACATGACACGCTT		40	900	71
pYLTRV-1NbbZIP60-R			GGGGTACCGGTTGGCTGGGAAGAATGAG		28		67
pYLTRV2-NbbZIP60-EcoRI-F	TRV2-NbbZIP60		CGGAATTCGATGATGACGACAAAGACAAGG		30		63
pYLTRV2-NbbZIP60-KpnI-R			GGGGTACCGGTTGGCTGGGAAGAATGAG		28		67
pYLTRV-NbBLP4-F	TRV-NbBLP4	Niben101Scf02755Ctg041.1	TCCCCCGGGGATGGTGAGAAAGAGAAGAACG		31	2004	68
pYLTRV-NbBLP4-R			GGGGTACCTCAGCACTCTGGTTGTCGTCC		29		68
pYLTRV2-NbBLP4-EcoRI-F	TRV2-NbBLP4		CGGAATTCGGTCTTTGAAGGTGAACGCAGTC		31		66
pYLTRV2-NbBLP4-KpnI-R			GGGGTACCTCAGCACTCTGGTTGTCGTCC		29		68
NbBiP-F		Niben101Scf03115Ctg021.1	AGCTTTGAGCAGTCAACACCAAGT	Detection in qRT-PCR	24	88	60
NbBiP-R			AAAACGTGCCCGAGTAAGTGGTTC		24		61
NbbZIP60-F		Niben101Scf24096g0018.1	AATCAACGAAGCAGAAACCACG		22	96	58
NbbZIP60-R			TGCCCATCATTAAGGACAGGAA		22		57
NbCAM-F		Niben101Scf05077g003	ATCTGCTAACGAGCTGAGGCATGT		24	90	62
NbCAM-R			TGACCATCACCATCCAAGTCTGCT		24		61
NbBLP4-F		Niben101Scf02755Ctg041.1	GACCAAGATGAAGGAAACAGC		21	137	55
NbBLP4-R			CCACATTTAGTCCAGCGATT		20		54
NbbZIP60-S-F		-	CTAAACTGTGATGATCCCGTCGAT		24	108	58
NbbZIP60-S-F			GAAGTTGTATGTTAGGGATCTTGAG		25		56
NbbZIP60-U-F		-	GTGCTGTCTTGCAGAAAATCAAG		23	110	57
NbbZIP60-U-F			GAAGTTGTATGTTAGGGATCTTGAG		25		56
NbEF1α/F		Niben101Scf08618g01001.1	TAAGATGATGCCGACCAAGC		20	110	58
NbEF1α/R			TGTCCCTCACAGCAAAACGA		20		58
pSPYCE-P1-XbaIF	pSPYCE-P1SCSMV	-	CTCTAGAATGGCTACTATCACTAAGA	Construction of the vectors used in BiFC	26	1088	54
pSPYCE-P1-XhoIR			CCTCGAGATAAAATACTAAATCTTC		25		51
pSPYNE-P1-AscIF	pSPYNE-P1SCSMV	-	TTGGCGCGCCATGGCTACTATCACTAAGA		29	1092	66
pSPYNE-P1-SalIR			GCGTCGACATAAAATACTAAATCTTC		26		54
pGADT7-P1-SmaIF	AD-P1SCSMV	-	TCCCCCGGGATGGCAACCATCACCAAG	Construction of the vectors used in Y2H	27	1071	69
pGADT7-P1-SacIR			TCCGAGCTCTCAGTAAAACACTAGTTCCTCG		31		63
pGBKT7-P1-NcoIF	BK-P1SCSMV	-	CATGCCATGGCTACTATCACTAAG		24	1071	56
pGBKT7-P1-NotIR			GGGGCGGCCGCTCAATAAAATACTAAATC		29		63
pET-SCSMV-P1F	pET28a(+)-P1SCSMV	-	CATGCCATGGCTACTATCACTAAG	Construction of the vectors used in protein purification	24	1091	56
pET-SCSMV-P1R			TCCGAGCTCGAATAAAATACTAAATCTTC		29		56
pGEX4T-1-SCSMV-P1-EcoRIF	pGEX4T-1-SCSMV-P1	-	CGGAATTCATGGCTACTATCACTAAG		26	1094	56
pGEX4T-1-SCSMV-P1-NotIR			TTGCGGCCGCTCATAAAATACTAAATCTTC		30		61
pGEX4T-1-SCSMV-P1-nls-EcoRI-F	pGEX4T-1-SCSMV-P1-nls	-	CGGAATTCATGGCTACTATCACTAAG		26	1093	56
pGEX4T-1-SCSMV-P1-nls-XhoI-R			CCGCTCGAGTCATAAAATACTAAATCTTC		29		57
pGEX4T-1-GFP-EcoRI-F	pGEX4T-1-GFP	-	GGAATTCATGGTGAGCAAGGGCGAGGAGC		29	714	68
pGEX4T-1-GFP-XhoI-R			CCGCTCGAGCTTGTACAGCTCGTCCATGCCG		31		71
Note: arefers to the nucleotide sequence of the primers; The underlined sequences indicate the restriction of the enzymes used in vector constructions; The italic sequences represent the protective base of the corresponding enzymes.
